# Supplementary material for: A Comparison of the Validities of Traditional Chinese Versions of the Work Productivity and Activity Impairment Questionnaire: General Health and the World Health Organization’s Health and Work Performance Questionnaire
Source: Int J Environ Res Public Health. 2022 Apr 6;19(7):4417. doi: 10.3390/ijerph19074417 (PMC8998541; doi:10.3390/ijerph19074417)
Supplement: Supplementary file 1 [file ijerph-19-04417-s001.zip]

Archive with 1 entries (1 files):
- ijerph-1644361-supplementary.pdf
